# Supplementary material for: Unusually Long Palindromes Are Abundant in Mitochondrial Control Regions of Insects and Nematodes
Source: PLoS One. 2006 Dec 20;1(1):e110. doi: 10.1371/journal.pone.0000110 (PMC1762429; doi:10.1371/journal.pone.0000110)
Supplement: Supplementary File S1 — Details of the control region sequences used in the present study (0.10 MB XLS) [file pone.0000110.s001.xls]

## Sheet: CR_data
Details of the control region sequences used in the present study
Cnidaria
Scientific name	Accession No.	Length of CR	AT %	No. of Palindromes	No. of inverted repeats	Length of palindromes (bp)	Length of Inverted repeats (bps)
Anacropora_matthai	gi62161410	627	60.77	0	0	0	0
Montipora_cactus	gi62161337	1221	60.93	0	0	0	0
Acropora_monticulosa	gi38373547	1112	55.69	0	0	0	0
Acropora_gemmifera	gi38373543	1218	56.21	0	0	0	0
Acropora_humilis	gi38373541	1219	55.67	0	0	0	0
Acropora_samoensis	gi38373536	529	55.78	0	0	0	0
Montipora_capitata	gi34809188	527	59.74	0	0	0	0
Montipora_verrucosa	AY313600	529	59.77	0	0	0	0
Montipora_stellata	gi34809182	529	60.3	0	0	0	0
Montipora_altasepta	AY313598	527	60.49	0	0	0	0
Montipora_danae	gi34809179	529	59.77	0	0	0	0
Montipora_delicatula	gi34809178	529	60.49	0	0	0	0
Montipora_florida	gi34809175	529	60.3	0	0	0	0
Montipora_undata	gi34809173	1084	59.74	0	0	0	0
Acropora_austera	gi38373599	529	56.55	0	0	0	0
Montipora_hoffmeisteri	gi34809163	529	60.3	0	0	0	0
Montipora_digitata	gi34809162	529	60.3	0	0	0	0
Montipora_confusa	gi34809159	529	60.3	0	0	0	0
Montipora_aequituberculata	gi34809151	529	60.49	0	0	0	0
Montipora_gaimardi	gi34809148	529	59.74	0	0	0	0
Montipora_angulata	gi34809146	529	59.74	0	0	0	0
Montipora_peltiformis	gi34809140	529	60.49	0	0	0	0
Montipora_mollis	gi34809135	529	60.3	0	0	0	0
Montipora_spongodes	gi34809130	529	60.3	0	0	0	0
Acropora_tenuis	gi20065783	1086	57.46	0	0	0	0
Acropora_hyacinthus	gi20147435	546	56.04	0	0	0	0
Acropora_cytherea	gi20147433	546	57.14	0	0	0	0
Acropora_cervicornis	gi21465085	951	56.57	0	0	0	0
Montipora_turtlensis	gi34809157	529	60.3	0	0	0	0
Acropora_palmata	gi21464979	950	57.16	0	0	0	0
Acropora_nasuta	gi21464839	1067	55.86	0	0	0	0
Acropora_valida	gi14699937	1222	55.97	0	0	0	0
Acropora_pulchra	gi14699930	1135	55.33	0	0	0	0
Acropora_papillare	gi14699929	1219	55.37	0	0	0	0
Acropora_intermedia	gi14699928	1085	57.24	0	0	0	0
Acropora_loripes	gi14699925	1222	56.14	0	0	0	0
Acropora_longicyathus	gi14699923	1087	57.5	0	0	0	0
Acropora_muricata	gi14699913	1136	55.37	0	0	0	0
Acropora_divaricata	gi14699910	1106	56.87	0	0	0	0
Acropora_cuneata	gi14699907	1441	58.22	0	0	0	0
Acropora_aspera	gi14699899	1106	56.42	0	0	0	0
Nematoda
Scientific name	Accession No.	Length	AT %	No. of Palindromes	No. of inverted repeats	Length of palindromes	Length of Inverted repeats
Caenorhabditis_elegans	gi52000428	261	70.5	0	0	0	0
Xiphinema_americanum	gi49147252	96	71.88	0	0	0	0
Ascaris_suum	gi5834871	886	84.65	3	0	136, 122, 62	0
Dirofilaria_immitis	gi40255343	362	85.91	2	0	60, 22	0
Necator_americanus	gi31873488	173	83.24	2	0	24, 20	0
Ancylostoma_duodenale	gi18873632	268	90.67	6	0	44, 28, 26, 38, 36, 22	0
Steinernema_carpocapsae	gi46560106	554	79.24	0	0	0	0
Brugia_malayi	gi23395805	283	85.16	2	0	58, 26	0
Trichinella_spiralis	gi13195735	1232	77.84	0	0	0	0
Onchocerca_volvulus	gi2735934	252	85.32	2	0	58, 26	0
Mollusca
Scientific name	Accession No.	Length	AT %	No. of Palindromes	No. of inverted repeats	Length of palindromes	Length of Inverted repeats
Mytilus_trossulus	gi63378737	1083	65.74	0	0	0	0
Mytilus_galloprovincialis	gi62161117	1157	60.24	0	0	0	0
Mytilus_edulis	gi56961709	928	65.73	0	0	0	0
Haliotis_rubra	gi49146557	572	66.08	2	0	86, 30	0
Crenomytilus_grayanus	gi12744217	721	63.66	0	0	0	0
Mytilus_californianus	gi6118416	700	64.71	0	0	0	0
Crassostrea_virginica	gi68989133	832	65.75	3	1	22, 22, 26	63
Todarodes_pacificus	gi53147550	553	79.39	1	0	22	0
Watasenia_scintillans	gi53146455	561	74.69	0	0	0	0
Annelida
Scientific name	Accession No.	Length	AT %	No. of Palindromes	No. of inverted repeats	Length of palindromes	Length of Inverted repeats
Platynereis_dumerilii	gi6137767	1091	71.86	2	0	34, 38	0
Lumbricus_terrestris	gi5835191	384	64.32	0	0	0	0
Echinodermata
Scientific name	Accession No.	Length	AT %	No. of Palindromes	No. of inverted repeats	Length of palindromes	Length of Inverted repeats
Strongylocentrotus_purpuratus	gi296545	121	47.93	0	0	0	0
Isostichopus_fuscus	gi33439070	822	57.91	0	0	0	0
Ophiura lutkeni	gi49147332	669	60.39	0	0	0	0
Cucumaria_miniata	gi49146274	452	64.38	0	0	0	0
Patiriella_calcar	gi42544105	456	64.91	0	0	0	0
Patiriella_occidens	gi42540934	426	68.78	0	0	0	0
Patiriella_medius	gi42540932	430	67.21	0	0	0	0
Patiriella_oriens	gi42540930	426	68.31	0	0	0	0
Loxechinus_albus	gi33439477	130	56.92	0	0	0	0
Pseudechinus_magellanicus	gi33439476	139	51.8	0	0	0	0
Sterechinus_neumayeri	gi33439475	132	51.52	0	0	0	0
Coscinasterias_muricata	gi34979264	290	62.41	0	0	0	0
Coscinasterias_calamaria	gi34979246	286	63.99	0	0	0	0
Coscinasterias_acutispina	gi34979245	286	64.34	0	0	0	0
Leptasterias_polaris	gi18152885	336	71.13	0	0	0	0
Leptasterias_aequalis	gi9621784	337	68.84	0	0	0	0
Leptasterias_camtschatica	gi9621783	337	69.44	0	0	0	0
Leptasterias_aleutica	gi9621782	337	69.73	0	0	0	0
Leptasterias_alaskensis	gi9621778	334	73.05	0	0	0	0
Leptasterias_sp._LACM1997-195.001	gi9621777	335	68.66	0	0	0	0
Leptasterias_leptodoma	gi9621773	337	69.44	0	0	0	0
Leptasterias_hexactis	gi9621771	336	71.13	0	0	0	0
Leptasterias_muelleri	gi9181853	336	69.94	0	0	0	0
Leptasterias_leptodoma	gi1041008	336	69.64	0	0	0	0
Henricia_tumida	gi9972124	480	62.29	0	0	0	0
Urasterias_lincki	gi9181852	336	70.54	0	0	0	0
Cucumaria_pseudocurata	gi2970671	414	63.53	0	0	0	0
Arbacia_lixula	gi516234	137	48.91	0	0	0	0
Ophiopholis_aculeata	gi41057395	947	62.2	0	0	0	0
Chelicerata
Scientific name	Accession No.	Length	AT %	No. of Palindromes	No. of inverted repeats	Length of palindromes	Length of Inverted repeats
Mesobuthus_gibbosus	gi68161859	1434	51.26	0	0	0	0
Varroa_destructor	gi26801230	2174	79.71	0	0	0	0
Ixodes_ricinus	gi62002653	355	78.59	0	0	0	0
Ixodes_uriae	gi50812145	476	74.16	0	0	0	0
Ixodes_persulcatus	gi25057186	352	77.56	0	0	0	0
Ixodes_trichosuri	gi55785687	425	81.65	0	0	0	0
Ixodes_simplex	gi55785684	353	73.37	0	0	0	0
Ixodes_scapularis	gi55785682	348	79.89	0	0	0	0
Ixodes_pilosus	gi55785676	353	77.31	0	0	0	0
Ixodes_myrmecobii	gi55785674	398	75.38	1	0	20	0
Ixodes_loricatus	gi55785671	348	78.16	0	0	0	0
Ixodes_hirsti	gi55785670	436	79.36	2	0	30, 20	0
Ixodes_cornuatus	gi55785668	354	75.14	0	0	0	0
Ixodes_cordifer	gi55785666	390	76.41	0	0	0	0
Ixodes_acutitarsus	gi55785664	431	83.29	0	0	0	0
Dermacentor_variabilis	gi46403409	350	66	0	0	0	0
Ornithodoros_moubata	gi28263048	342	71.64	0	0	0	0
Rhipicephalus_sanguineus	gi5835694	303	67.33	0	0	0	0
Ixodes_hexagonus	gi5835680	359	71.87	1	0	22	0
Ixodes_auritulus	gi23379545	344	72.97	0	0	0	0
Ixodes_holocyclus	gi23379556	1037	79.65	0	0	0	0
Hyalomma_truncatum	gi23379532	308	68.51	0	0	0	0
Haemaphysalis_longicornis	gi23379515	309	67.64	0	0	0	0
Haemaphysalis_humerosa	gi23379507	323	59.44	0	0	0	0
Cercomegistus_sp._SCB-2001	gi23379491	361	79.22	0	1	0	20
Carios_capensis	gi23379485	340	71.76	1	0	22	0
Rhipicephalus_appendiculatus	gi23379425	303	67.99	0	0	0	0
Boophilus_decoloratus	gi23379395	307	69.06	0	0	0	0
Aponomma_fimbriatum	gi23379377	309	68.28	0	0	0	0
Aponomma_concolor	gi23379369	301	69.44	1	0	34	0
Allothyrus_sp._ B613	gi23379365	337	62.31	1	0	28	0
Amblyomma_vikirri	gi23379354	312	71.15	0	0	0	0
Argas_lagenoplastis	gi23379348	338	73.37	0	0	0	0
Amblyomma_hebraeum	gi23379339	307	70.03	0	0	0	0
Boophilus_microplus	gi4731200	299	69.57	0	0	0	0
Rhipicephalus_sanguineus	gi4164556	303	67.33	0	0	0	0
Crustacea
Scientific name	Accession No.	Length	AT %	No. of Palindromes	No. of inverted repeats	Length of palindromes	Length of Inverted repeats
Marsupenaeus_japonicus	gi66276044	992	82.46	0	0	0	0
Callinectes_sapidus	gi38324732	1435	78.26	5	4	32, 36, 28, 22, 30	21, 20, 20, 34
Harpiosquilla_harpax	gi62184522	801	81.15	0	1	0	20
Nesomachilis_australica	gi62161388	583	82.16	0	1	0	34
Pseudocarcinus_gigas	gi62161323	593	80.27	2	0	26, 22	0
Macrobrachium_rosenbergii	gi61651658	931	75.73	0	1	0	30
Cherax_destructor	gi48427641	977	65.81	0	0	0	0
Triops_longicaudatus	gi50812131	546	73.26	0	0	0	0
Megabalanus_volcano	gi52221052	370	75.14	0	0	0	0
Penaeus_monodon	gi53831033	604	81.29	0	0	0	0
Squilla_mantis	gi50812329	862	76.68	0	0	0	0
Daphnia_pulicaria	gi42716649	655	65.65	0	1	0	21
Daphnia_pulex	gi42716645	502	64.74	0	0	0	0
Tetraclita_japonica	gi47604817	263	72.24	0	0	0	0
Vargula_hilgendorfii	gi40458405	778	67.99	0	0	0	0
Farfantepenaeus_duorarum	gi37993502	556	78.96	0	0	0	0
Litopenaeus_setiferus	gi36953832	449	83.77	0	0	0	0
Farfantepenaeus_aztecus	gi27752549	506	79.25	0	0	0	0
Portunus_trituberculatus	gi32698659	1104	76.36	2	0	22, 22	0
Panulirus_japonicus	gi23095914	786	70.61	0	1	23	0
Penaeus_semisulcatus	gi53831032	576	82.81	0	0	0	0
Semibalanus_balanoides	gi14573633	106	73.58	0	0	0	0
Balanus_improvisus	gi15028919	400	80.25	0	0	0	0
Chilopoda
Scientific name	Accession No.	Length	AT %	No. of Palindromes	No. of inverted repeats	Length of palindromes	Length of Inverted repeats
Scutigera_coleoptrata	gi46801324	479	77.87	0	0	0	0
Lithobius_forficatus	gi15626317	1302	77.42	0	0	0	0
Insecta
Lepidoptera
Scientific name	Accession No.	Length	AT %	No. of Palindromes	No. of inverted repeats	Length of palindromes	Length of Inverted repeats
Erebia_triaria	gi62113371	360	92.22	5	0	50, 60, 30	0
Lycaeides_argyrognomon	gi57868125	307	89.58	3	1	42, 62, 22	36
Lycaeides_idas	gi57868124	306	88.56	2	1	42, 22	36
Lycaeides_melissa	gi57868122	307	89.25	3	1	42, 62, 22	36
Lycaeides_sp._'Warner_Mts	gi57868119	309	89	2	0	42, 38	0
Epirrita_christyi	gi37538494	901	93.01	5	7	198, 234, 20, 20, 22	180 (20)6
Helicoverpa_punctigera	gi308769	328	96.34	3	0	22, 22, 54	0
Erebia_palarica	gi34451903	350	91.71	2	2	42, 90	23, 21
Melitaea_latonigena	gi34106112	343	94.46	2	2	30, 22	26, 26
Maniola_jurtina	gi34106111	380	92.11	1	2	70	21, 22
Coenonympha_pamphilus	gi34106110	411	92.46	1	0	24	0
Coenonympha_glycerion	gi34106109	406	92.36	5	0	28, 30, 24, 22, 34	0
Coenonympha_arcania	gi34106108	408	90.93	1	0	38	0
Coenonympha_hero	gi34106107	407	91.65	1	0	38	0
Erebia_gorge	gi34106106	387	91.21	1	34	0	0
Erebia_oeme	gi34106105	300	89	0	0	0	0
Erebia_pandrose	gi34106104	374	91.44	3	1	33, 30, 24	20
Erebia_epiphron	gi34106103	368	89.95	1	1	22	21
Erebia_ligea	gi34106102	369	90.24	2	0	44, 22	0
Erebia_meolans	gi34106101	405	91.85	2	1	92, 44	26
Erebia_cassioides	gi34106100	379	92.35	5	0	22, 34, 21, 21, 36	0
Erebia_euryale	gi34106099	370	90	3	0	26, 32, 52	0
Erebia_palarica	gi34106098	405	91.85	2	6	44, 92	22, 25, 23, 20, 23, 20
Prodoxus_quinquepunctellus	gi33668193	498	92.57	3	2	22, 36, 22	25, 20
Callophrys_rubi	gi33668192	359	92.48	1	1	24	25
Aricia_agestis	gi33668191	392	93.88	3	1	34, 22, 52	21
Artogeia_rapae	gi33668185	347	91.07	2	0	32, 22	0
Artogeia_napi	gi33668184	400	91.25	2	2	20, 20	24, 24
Daimio_tethys	gi33668183	415	91.81	2	1	28, 20	52
Erynnis_montanus	gi33668182	357	91.88	5	0	20, 20, 22, 42, 20	0
Melitaea_didymoides	gi33668181	345	94.2	2	0	32, 22	0
Parnassius_apollo	gi33668180	505	92.08	4	2	22, 36, 20, 22	21, 20
Apanthopus_hyperantus	gi33668179	363	89.81	3	0	32, 26, 52	0
Pyronia_tithonus	gi33668176	456	91.67	0	0	0	0
Arethusana_arethusa	gi33668175	689	95.21	4	5	246, 230, 80, 180	243, 243, 246, 46, 44
Inachis_io	gi33668173	338	92.9	4	0	50, 50, 81, 82	0
Aglais_urticae	gi30844166	358	90.78	2	0	52	56
Epirrita_autumnata	gi22087518	997	92.88	5	5	252, 260, 64, 20, 22	20, 20, 20, 20, 20
S.frugiperda	gi1340074	331	93.96	3	0	22, 22, 46	0
Strymon_melinus	gi295089	196	95.41	4	0	48, 42, 20, 26	0
Jalmenus_evagoras	gi292994	311	95.18	2	1	28, 40	23
Helicoverpa_armigera	gi409571	330	94.85	6	0	20, 34, 20, 46, 20, 22	0
Bombyx_mandarina(C)	gi60391177	484	94.42	6	1	82, 24, 20, 28, 24, 44	22
Diatraea_saccharalis	gi55833077	338	93.49	7	0	64, 24, 24, 26, 46, 32, 22	0
Antheraea_pernyi	gi29126164	552	90.4	3	5	60, 20, 20	(20)5
Bombyx_mandarina(J)	gi18644896	747	95.18	9	11	24, 24, 20, 26, 28, 24, 24, 24, 44	79, 24, 22, 22, 24, 24, 24, 24, 24, 24, 44
Bombyx_mori	gi18640062	494	95.55	3	1	24, 28, 24	79
Samia_cynthia_ricini	Not_submitted	480	90	1	1	28	35
Antheraea_assama	Not_submitted	454	90.31	2	0	26, 30	0
Antheraea_proylei	DQ415454	663	89.89	5	60 (20)4	12	(20)12
Antheraea_roylei	DQ415456	622	89.76	4	8	24, 22, 20, 20	23, 23, 23, 21, 21, 20, 21, 20
Antheraea_mylitta	Not_submitted	409	89.24	1	0	26	0
Helicoverpa_armigera	Not_submitted	480	94.17	6	0	20, 34, 20, 28, 46, 22	0
Diptera
Scientific name	Accession No.	Length	AT %	No. of Palindromes	No. of inverted repeats	Length of palindromes	Length of Inverted repeats
Bactrocera_oleae	gi41057423	949	86.93	0	3	0	22, 21, 21
Chrysomya_putoria	gi13435200	1008	88.59	2	4	56, 50	25, 24, 24, 23
Calliphora_vicina	gi60101716	370	91.89	1	0	24	0
Calliphora_vomitoria	gi60101715	370	92.97	1	0	50	0
Aedes_aegypti	gi38505113	114	95.61	0	0	0	0
Bactrocera_dorsalis	gi55167249	946	87.95	0	4	0	26, 20, 21, 22
Chrysomya_chloropyga	gi54043098	371	92.18	1	0	50	0
Chrysomya_albiceps	gi54043097	344	93.02	3	0	36, 30, 34	0
Chrysomya_megacephala	gi54043096	798	89.85	1	6	54	26, 25, 20, 21, 20, 20
Dermatobia_hominis	gi7159047	1569	91.01	16	82
Lucilia_eximia	gi7159045	1130	90.8	9	7	48, 52, 30, 40, 22, 28, 44, 46, 22	20, 66, 21, 20, 20, 25, 23
Cochliomyia_macellaria	gi7159042	1226	86.95	1	4	52	22, 21, 22, 22
Cochliomyia_hominivorax	gi7159041	1179	90.75	0	4	0	29, 25, 22, 24
Anopheles_gambiae	gi5834911	519	94.22	4	1	24, 32, 20, 32	27
Drosophila_straubae	gi28275320	312	89.74	0	0	0	0
Drosophila_mayaguana	gi28275319	308	88.31	0	0	0	0
Drosophila_mulleri	gi27501619	316	89.87	1	0	28	0
Drosophila_parisiena	gi27501604	314	88.54	0	0	0	0
Drosophila_subobscura	gi4454153	940	93.4	1	5	48	26, 30, 20, 22, 49
Drosophila_madeirensis	gi4454122	936	92.74	2	3	48, 20	30, 22, 37
Drosophila_guanche	gi4454119	930	93.12	3	5	49, 48, 22	32, 20, 28, 24, 23
Anopheles_minimus	gi12006875	535	92.9	2	1	36, 42	23
Anopheles_culicifacies	gi12006874	496	90.52	0	0	0	0
Anopheles_dravidicus	gi12006873	574	93.73	0	1	0	22
Anopheles_liangshanensis	gi12006872	560	94.11	2	2	30, 38	28 22
Anopheles_yatsushiroensis	gi12006871	560	93.75	2	4	32, 22	44, 24, 21, 20
Anopheles_anthropophagus	gi12006870	561	94.3	2	4	32, 22	51, 24, 22, 20
Anopheles_sinensis	gi12006868	573	93.02	1	1	32	36
Culex_torrentium	gi2529410	739	88.36	1	1	24	20
Culex_pipiens	gi2529409	742	88.81	1	1	24	20
Anopheles_quadriannulatus	gi1144559	509	93.32	2	1	24, 20	26
Anopheles_bwambae	gi1144548	506	92.49	2	2	24, 32	27, 20
Anopheles_merus	gi1144556	510	94.12	4	`1	32, 20, 22, 32	27
Anopheles_christyi	gi1144547	508	92.91	4	1	24, 26, 20, 32	31
Anopheles_melas	gi1144557	506	92.49	3	1	34, 32, 20	27
Anopheles_arabiensis	gi1144546	509	93.91	4	1	24, 32, 20, 32	27
Drosophila_yakuba	gi5834829	1077	92.85	3	6	20, 42, 24	28, 29, 21, 26, 23, 26
Bactrocera_xanthodes	gi2655314	1379	85.13	1	1	36	31
Bactrocera_umbrosa	gi2655313	1112	84.89	1	1	24	25
Bactrocera_trilineola	gi2655312	1148	86.06	1	2	20	21, 26, 26
Bactrocera_quadrisetosa	gi2655311	1139	85.78	2	1	24, 20	26
Bactrocera_papayae	gi2655307	1162	86.06	0	4	0	29, 22, 22, 25
Bactrocera_carambolae	gi2655305	1164	85.91	2	4	38, 22	35, 22, 21, 25
Bactrocera_frauenfeldi	gi2655300	1141	85.89	2	4	24, 20	30, 26, 24, 20
Simulium_meridionale	gi1016768	140	91.43	0	0	0	0
Simulium_bivittatum	gi1016767	114	94.74	0	0	0	0
Haematobia_irritans	gi67009990	1259	89.44	4	7	24, 20, 20, 20	26, 22, 22, 20, 22, 21, 39
Drosophila_melanogaster	gi5835233	464	95.54	0	0	0	0
Ceratitis_capitata	gi5101664	1004	91.14	5	7	52, 26, 26, 24, 22	28, 27, 28, 35, 22, 22, 25
Anopheles_funestus	DQ146364	512	93.75	2	0	40, 32	0
Orthoptera
Scientific name	Accession No.	Length	AT %	No. of Palindromes	No. of inverted repeats	Length of palindromes	Length of Inverted repeats
S_gregaria	gi1063404	762	86.75	2	0	28, 28	0
C_parallelus	gi1103384	875	85.25	0	0	0	0
Gryllotalpa_orientalis	gi49343209	920	74.89	1	1	20	20
Locusta_migratoria	gi1182014	875	85.94	0	2	0	23, 24
Coleoptera
Scientific name	Accession No.	Length	AT %	No. of Palindromes	No. of inverted repeats	Length of palindromes	Length of Inverted repeats
Gonioctena_olivacea	gi62547522	0	82.85	0	0	0	0
Gonioctena_pallida	gi28190742	535	78.32	0	0	0	0
Pyrocoelia_rufa	gi21326209	1522	87.58	1	2	55	39, 26
Crioceris_duodecimpunctata	gi18390112	1220	83.28	0	1	0	21
Tribolium_castaneum	gi15451728	1239	82.49	1	0	26	0
Hemiptera
Scientific name	Accession No.	Length	AT %	No. of Palindromes	No. of inverted repeats	Length of palindromes	Length of Inverted repeats
Philaenus_spumarius	gi49146630	1835	78.91	5	12	(32)2 (30)3	32 (31)7 (30)4
Triatoma_dimidiata	gi11182462	2165	65.77	0	0	0	0
Cephalochordata
Scientific name	Accession No.	Length	AT %	No. of Palindromes	No. of inverted repeats	Length of palindromes	Length of Inverted repeats
Epigonichthys_maldivensis	gi55771053	78	58.97	0	0	0	0
Epigonichthys_lucayanus	gi55771039	43	83.72	0	0	0	0
Vertebrata
Scientific name	Accession No.	Length	AT %	No. of Palindromes	No. of inverted repeats	Length of palindromes	Length of Inverted repeats
Sorex_araneus	gi55668260	133	52.63	0	0	0	0
Mus_musculus	gi34538597	877	63.17	0	0	0	0
Alectoris_chukar	gi28826928	491	53.97	0	0	0	0
Gallus_sonneratii	gi71040277	1231	60.03	1	0	22	0
Gallus_lafayettei	gi71040249	1292	60.14	1	0	22	0
Gallus_varius	gi71040235	1228	59.93	1	0	32	0
Gallus_gallus	gi71040221	1232	59.74	1	0	22	0
Pan_troglodytes	gi70724997	356	54.78	0	0	0	0
Homo_sapiens	gi71022261	495	53.74	0	0	0	0
Milvus_migrans	gi58396711	357	55.46	0	0	0	0
Milvus_milvus	gi58396705	357	54.34	0	0	0	0
Aquila_pomarina	gi70910038	448	52.68	0	0	0	0
Aquila_clanga	gi70910018	448	53.79	0	0	0	0
Poecilia_reticulata	gi70672286	490	65.71	0	0	0	0
Raja_porosa	gi68989202	1310	64.89	0	0	0	0
Diomedea_melanophris	gi68989160	1459	61.82	0	0	0	0
Pterodroma_brevirostris	gi68989146	812	53.45	0	0	0	0
Capra_hircus	gi68564565	481	61.54	0	0	0	0
Equus_sp._KU62158	gi66864253	135	61.48	0	0	0	0
Hippidion_sp._CLS142563	gi66864250	129	66.67	0	0	0	0
Motacilla_alba	gi56267916	419	64.68	0	0	0	0
Hippocampus_fuscus	gi49615839	379	67.02	0	0	0	0
Hippocampus_kuda	gi49615833	377	68.17	0	0	0	0
Aquila_nipalensis	gi68687807	345	51.88	0	0	0	0
Cynomys_mexicanus	gi68348774	996	63.28	0	0	0	0
Spermophilus_spilosoma	gi68348776	994	62.05	0	0	0	0
Motacilla_madaraspatensis	gi50818197	436	65.83	0	0	0	0
Thunnus_alalunga	gi48290388	268	69.78	0	0	0	0
Ovis_aries	gi68272047	1179	63.36	0	0	0	0
Castor_fiber	gi68271292	490	60.82	0	0	0	0
Cyprinus_carpio	gi68532789	927	66.24	0	0	0	0
Acipenser_oxyrhynchus	gi68248525	595	66.05	0	0	0	0
Prionailurus_bengalensis	gi68299586	353	66.01	0	0	0	0
Felis_catus	gi68299585	350	64.86	0	0	0	0
Oxyura_leucocephala	gi61696862	574	49.3	0	0	0	0
Lanius_meridionalis	gi60545048	257	52.14	0	0	0	0
Porichthys_myriaster	gi58430915	1097	60.16	0	0	0	0
Batrachomoeus_trispinosus	gi58430901	350	68	0	0	0	0
Lota_lota	gi56111953	826	63.8	0	0	0	0
Neosilurus_hyrtlii	gi55831985	401	67.08	0	0	0	0
Porochilus_argenteus	gi55831981	399	63.66	0	0	0	0
Thunnus_obesus	gi54288504	376	66.22	0	0	0	0
Dendroica_cerulea	gi56682608	366	54.37	0	0	0	0
Isoodon_obesulus	gi50513033	571	72.15	0	0	0	0
Salmo_trutta	gi38224632	282	61.35	0	0	0	0
Sphenodon_punctatus	gi1699338	216	59.72	0	0	0	0
Neolamprologus_pulcher	gi67553176	358	64.25	0	0	0	0
Telmatochromis_temporalis	gi67553175	358	64.8	0	0	0	0
Lamprologus_teugelsi	gi67553174	357	64.15	0	0	0	0
Lepidiolamprologus_attenuatus	gi67553171	357	65.55	0	0	0	0
Neolamprologus_meeli	gi67553169	358	64.8	0	0	0	0
Neolamprologus_toae	gi67553168	355	64.79	0	0	0	0
Lepidiolamprologus_kendalli	gi67553161	357	64.99	0	0	0	0
Lepidiolamprologus_elongatus	gi67553167	357	65.27	0	0	0	0
Lepidiolamprologus_nkambae	gi67553166	362	63.81	0	0	0	0
Julidochromis_marlieri	gi67553159	357	65.92	0	0	0	0
Neolamprologus_boulengeri	gi67553155	357	65.55	0	0	0	0
Altolamprologus_compressiceps	gi67553143	358	64.8	0	0	0	0
Altolamprologus_calvus	gi67553132	358	65.64	0	0	0	0
Tanganicodus_irsacae	gi67553127	358	66.76	0	0	0	0
Cuon_alpinus	gi51102783	246	60.16	0	0	0	0
Mustela_nigripes	gi32328605	990	54.65	0	0	0	0
Anomalopteryx_didiformis	gi67090145	667	51.4	0	0	0	0
Megalapteryx_didinus	gi67090144	677	53.77	0	0	0	0
Pachyornis_elephantopus	gi67090142	679	51.84	0	0	0	0
Emeus_crassus	gi67090135	675	51.85	0	0	0	0
Euryapteryx_geranoides	gi67090132	677	51.55	0	0	0	0
Larus_dominicanus	gi66276058	1155	57.84	0	0	0	0
Gavia_stellata	gi66276072	1984	62.45	0	0	0	0
Branta_canadensis	gi66276016	1194	55.03	0	0	0	0
Raja_porosa	gi41216606	1310	64.89	0	0	0	0
Volemys_kikuchii	gi15079217	922	60.41	0	0	0	0
Dinornis_robustus	gi63054113	678	52.51	0	0	0	0
Lateolabrax_latus	gi60393482	449	63.47	0	0	0	0
Culaea_inconstans	gi34106148	528	63.07	0	0	0	0
Pungitius_pungitius	gi34106145	373	66.76	0	0	0	0
Apeltes_quadracus	gi34106139	592	62.33	1	0	26	0
Aulorhynchus_flavidus	gi34106137	523	65.2	0	0	0	0
Phoxinus_oxycephalus	gi66841220	353	66.57	0	0	0	0
Emys_marmorata	gi62547668	629	66.14	0	0	0	0
Hippocampus_spinosissimus	gi54289275	376	68.62	0	0	0	0
Apodemus_mystacinus	gi54126173	879	65.64	0	0	0	0
Thalassarche_steadi	gi66473557	327	58.1	0	0	0	0
Caretta_caretta	gi66736325	380	68.68	0	0	0	0
Macaca_fascicularis	gi62005687	574	56.97	0	0	0	0
Syrmaticus_ellioti	gi61808299	1153	59.41	1	0	22	0
Cranoglanis_bouderius	gi37959909	928	63.47	0	0	0	0
Glyptothorax_fokiensis	gi37959910	931	64.34	0	0	0	0
Pseudobagrus_tenuis	gi37959898	939	62.41	0	0	0	0
Carcharhinus_limbatus	gi54401666	1067	66.07	0	0	0	0
Zapus_hudsonius	gi51105574	344	64.83	0	0	0	0
Teratoscincus_keyserlingii	gi52426660	2117	58.15	3	38	22, 24, 23	(20)9 (23)7 (28)15 (29)7
Sula_dactylatra	gi45685587	497	53.92	0	0	0	0
Ailurus_fulgens	gi57233347	279	57.35	0	0	0	0
Xiphias_gladius	gi49616333	286	69.58	0	0	0	0
Calidris_temminckii	gi66271233	390	54.36	0	0	0	0
Oligosoma_grande	gi51558018	523	65.01	0	0	0	0
Macaca_arctoides	gi62946547	469	56.08	0	0	0	0
Macaca_nigra	gi62946550	462	57.58	0	0	0	0
Macaca_fascicularis	gi62946548	467	59.1	0	0	0	0
Thalassoma_hardwicki	gi28144057	329	63.22	0	0	0	0
Loxodonta_cyclotis	gi37964162	690	60	0	0	0	0
Charadrius_montanus	gi60476625	260	55.38	0	0	0	0
Porichthys_myriaster	gi62184494	924	60.71	0	0	0	0
Latimeria_menadoensis	gi62184396	805	63.98	0	0	0	0
Sebastes_schlegeli	gi42632187	833	64.83	0	0	0	0
Chauliodus_sloani	gi16356981	71	45.07	0	0	0	0
Crax_globulosa	gi37720862	1137	56.55	0	0	0	0
Pauxi_unicornis	gi37720863	1106	56.24	0	0	0	0
Mitu_salvini	gi37720855	1129	57.04	0	0	0	0
Mitu_tomentosa	gi37720856	1129	56.51	0	0	0	0
Mitu_mitu	gi37720854	1130	56.81	0	0	0	0
Ortalis_canicollis	gi33337939	1128	56.83	0	0	0	0
Nothocrax_urumutum	gi33337943	1128	56.29	0	0	0	0
Anas_platyrhynchos	gi63079786	666	50.45	0	0	0	0
Chamaepetes_goudotii	gi33337937	1128	56.74	0	0	0	0
Cyprinodon_fontinalis	gi62721770	359	65.74	0	0	0	0
Cyprinodon_atrorus	gi62721768	359	67.13	0	0	0	0
Cyprinodon_meeki	gi62721764	359	66.85	0	0	0	0
Cyprinodon_bovinus	gi62721744	359	66.3	1	0	20	0
Megupsilon_aporus	gi62721721	359	64.9	0	0	0	0
Jordanella_floridae	gi62721719	359	66.57	0	0	0	0
Gavia_stellata	gi45738236	1984	62.45	0	0	0	0
Cyanopica_cyanus	gi21464650	1310	60.31	0	0	0	0
Larus_schistisagus	gi12054962	430	54.19	0	0	0	0
Not_submitted = Sequenced in our lab, but not yet submitted to public databases.

## Sheet: Complete_mito
Details of complete mitochondrial sequences used in the present study
Annelida
Scientific name	Accession No.	AT %
Clymenella torquata	gi|51980079	67.2373
Lumbricus terrestris	gi|984290	61.6339
Platynereis dumerilii	gi|6049617	64.1329
Chelicerata
Scientific name	Accession No.	AT %
Mesobuthus gibbosus	gi|68161859	68.368
Leptotrombidium akamushi	gi|81230443	67.4648
Leptotrombidium deliense	gi|81230429	69.9461
Centruroides limpidus	gi|62161041	64.4559
Varroa destructor	gi|26801230	80.0158
Ixodes uriae	gi|50812145	74.7841
Heptathela hangzhouensis	gi|49147290	72.2144
Ornithoctonus huwena	gi|49146440	69.7946
Ixodes persulcatus	gi|25057186	77.3315
Ornithoctonus huwena	gi|32267375	69.7946
Ornithodoros porcinus	gi|45544564	70.9785
Ornithodoros moubata	gi|28263048	72.255
Amblyomma triguttatum	gi|49619212	78.3936
Habronattus oregonensis	gi|49146937	74.3704
Ixodes holocyclus	gi|39656300	77.3721
Haemaphysalis flava	gi|39653762	76.9047
Habronattus oregonensis	gi|46850135	74.3704
Carios capensis	gi|39653748	73.5349
Limulus polyphemus	gi|15150764	67.5631
Rhipicephalus sanguineus	gi|5835694	77.9553
Ixodes hexagonus	gi|5835680	72.6547
Carios capensis	gi|38677998	73.5349
Cnidaria
Scientific name	Accession No.	AT %
Acropora tenuis	gi|19908463	62.0372
Anacropora matthai	gi|58220688	61.6189
Metridium senile	gi|2920983	61.8608
Montastraea annularis	gi|71043513	66.423
Montastraea faveolata	gi|71043569	66.4106
Montastraea franksi	gi|71043541	66.4168
Montipora cactus	gi|62082360	61.5944
Crustacea
Scientific name	Accession No.	AT %
Daphnia pulex	gi|87083753	61.501
Harpiosquilla harpax	gi|50897498	69.7359
Macrobrachium rosenbergii	gi|49175758	62.2646
Pseudocarcinus gigas	gi|49175658	70.4692
Callinectes sapidus	gi|52220926	69.0912
Lysiosquillina maculata	gi|77020123	63.8429
Squilla empusa	gi|77020054	68.4357
Gonodactylus chiragra	gi|77020068	67.4939
Hutchinsoniella macracantha	gi|41352358	71.6156
Pollicipes polymerus	gi|41352344	67.0355
Armillifer armillatus	gi|41352316	62.202
Geothelphusa dehaani	gi|73912689	70.9603
Eriocheir sinensis	gi|63025112	71.6234
Eriocheir japonica	gi|46452270	69.7359
Harpiosquilla harpax	gi|62184522	68.8207
Nesomachilis australica	gi|62161388	70.4692
Pseudocarcinus gigas	gi|62161323	62.2646
Macrobrachium rosenbergii	gi|61651658	62.4221
Cherax destructor	gi|48427641	68.8207
Nesomachilis australica	gi|55416598	69.2807
Triops longicaudatus	gi|50812131	64.4378
Artemia franciscana	gi|5835051	68.3347
Megabalanus volcano	gi|52221052	70.1832
Squilla mantis	gi|50812329	70.2128
Portunus trituberculatus	gi|32698659	60.3527
Tigriopus japonicus	gi|21327728	71.275
Pagurus longicarpus	gi|15150778	70.6099
Echinodermata
Scientific name	Accession No.	AT %
Arbaxia lixula	gi|1321876	62.4936
Asterias amurensis	gi|57506693	65.483
Asterina pectinifera	gi|517153	61.2631
Astropecten polyacanthus	gi|57506707	63.9988
Balanoglossus carnosus	gi|3065680	51.4355
Cucumaria miniata	gi|37730861	63.8235
Florometra serratissima	gi|2970420	72.8164
Luidia quinalia	gi|57506679	62.9773
Ophiopholis aculeata	gi|37703046	63.6435
Ophiura lutkeni	gi|37731782	65.8684
Paracentrotus lividus	gi|342913	60.3045
Pisaster ochraceus	gi|28881689	65.8647
Strongylocentrotus purpuratus	gi|296545	58.9739
Insecta
Scientific name	Accession No.	AT %
Triatoma dimidiata	gi|11139100	69.565
Drosophila melanogaster	gi|5835233	82.1549
Bombyx mandarina (China)	gi|60391177	81.5852
Drosophila yakuba	gi|5834829	78.583
Orthetrum triangulare melania	gi|50511286	73.9062
Periplaneta fuliginosa	gi|50511272	75.1417
Crioceris duodecimpunctata	gi|18390112	76.8843
Bombyx mori	gi|18640062	81.3566
Campanulotes bidentatus	gi|89257204	70.1115
Sclerophasma paresisensis	gi|82541825	75.0597
Tamolanica tamolana	gi|84488776	75.2678
Petrobius brevistylis	gi|84488608	67.8772
Adoxophyes honmai	gi|66864616	80.389
Petrobius brevistylis	gi|61200956	67.8772
Thrips imaginis	gi|25057389	76.5641
Gryllotalpa orientalis	gi|58045502	70.4806
Homalodisca coagulata	gi|58258030	78.3731
Bemisia tabaci	gi|51944936	75.6706
Philaenus spumarius	gi|47933676	76.9862
Aleurodicus dugesii	gi|45826225	86.3266
Chrysomya putoria	gi|13384216	76.6953
Ceratitis capitata	gi|5101664	77.4795
Nesomachilis australica	gi|62161388	68.8207
Homalodisca coagulata	gi|62161309	78.3731
Ostrinia nubilalis	gi|18252407	80.1596
Aedes albopictus	gi|58372083	79.5332
Dermatobia hominis	gi|54306052	77.8131
Aleurochiton aceris	gi|51830142	77.8998
Aleurodicus dugesii	gi|49146478	86.3266
Antheraea pernyi	gi|29126164	80.1489
Drosophila simulans	gi|45332829	77.9203
Drosophila mauritiana	gi|45332696	77.7013
Drosophila sechellia	gi|45332682	77.5667
Drosophila simulans	gi|40795414	77.6477
Melipona bicolor	gi|27733916	86.7157
Drosophila mauritiana	gi|8573415	77.7384
Heterodoxus macropus	gi|12383036	79.272
Anopheles quadrimaculatus	gi|5835918	77.3551
Apis mellifera ligustica	gi|5834925	84.8507
Anopheles gambiae	gi|5834911	77.5579
Mollusca
Scientific name	Accession No.	AT %
Albinaria coerulea	gi|975668	70.6461
Aplysia californica	gi|45550028	66.362
Biomphalaria glabrata	gi|34538615	74.6397
Cepaea nemoralis	gi|2160231	59.7901
Crassostrea gigas	gi|6636083	63.3471
Graptacme eborea	gi|51235112	74.1163
Haliotis rubra	gi|46518945	59.1081
Katharina tunicata	gi|557273	69.4652
Lampsilis ornata	gi|39726228	62.4018
Loligo bleekeri	gi|9664010	71.27
Mytilus edulis	gi|55977238	62.9636
Mytilus galloprovincialis	gi|34328764	63.0772
Mytilus trossulus	gi|55977251	61.5372
Octopus vulgaris	gi|53147523	74.8619
Placopecten magellanicus	gi|70672480	55.6732
Pupa strigosa	gi|6683069	61.1276
Roboastra europaea	gi|23428594	66.1439
Siphonodentalium lobatum	gi|32895251	68.2699
Todarodes pacificus	gi|53147550	72.6191
Venerupis philippinarum	gi|18157456	69.7006
Watasenia scintillans	gi|53146455	69.1967
Nematoda
Scientific name	Accession No.	AT %
Ancylostoma duodenale	gi|18873632	76.7016
Ascaris suum	gi|13971	71.9616
Brugia malayi	gi|23307675	75.4576
Caenorhabditis elegans	gi|13988	76.216
Cooperia oncophora	gi|30522971	77.3934
Dirofilaria immitis	gi|40255343	74.1513
Necator americanus	gi|33945597	76.7914
Onchocerca volvulus	gi|2735934	73.2907
Steinernema carpocapsae	gi|46560106	76.3232
Strongyloides stercoralis	gi|37805763	76.648
Trichinella spiralis	gi|13123588	67.185
Xiphinema americanum	gi|34577191	66.5083
Vertebrata
Scientific name	Accession No.	AT %
Taeniopygia guttata	gi|89274114	54.0584
Rhodeus uyekii	gi|89257316	55.3692
Parakneria cameronensis	gi|89257302	57.0337
Kneria sp. SL-2004	gi|89257288	57.5994
Grasseichthys gabonensis	gi|89257274	58.7977
Denticeps clupeoides	gi|89257260	60.9722
Cromeria nilotica	gi|89257246	54.7738
Ranzania laevis	gi|89257232	53.1889
Phractolaemus ansorgii	gi|89257218	56.4775
Mantella madagascariensis	gi|89255435	65.3071
Menura novaehollandiae	gi|89255421	55.1906
Lates calcarifer	gi|62902003	53.955
Cricetulus griseus	gi|89258123	64.2186
Taeniopygia guttata	gi|89146649	54.0584
Homo sapiens	gi|89113167	55.5556
Rhodeus uyekii	gi|71979962	55.3692
Bos taurus	gi|60101824	60.579
Echymipera rufescens	gi|55416216	66.1602
Sminthopsis crassicaudata	gi|55416202	61.2762
Dasyurus hallucatus	gi|55416188	63.71
Sorex unguiculatus	gi|42632229	61.2884
Mammuthus primigenius	gi|81230401	61.4394
Pelobates cultripes	gi|88683158	59.2005
Rattus norvegicus	gi|58615676	61.4258
Bos indicus	gi|50234066	60.5801
Danio rerio	gi|15079186	60.0651
Loxodonta africana	gi|6137801	61.2439
Hemibarbus longirostris	gi|86990403	54.2806
Hemibarbus mylodon	gi|86990389	55.6365
Hemibarbus labeo	gi|86990361	55.7281
Elephas maximus	gi|83415390	61.2791
Testudo kleinmanni	gi|84488678	61.151
Testudo horsfieldii	gi|84488664	60.6178
Malacochersus tornieri	gi|67005719	62.1674
Testudo marginata	gi|67005691	61.7161
Ranzania laevis	gi|86604646	53.1889
Indotestudo forstenii	gi|84488748	61.5938
Indotestudo elongata	gi|84488636	61.7666
Sus scrofa	gi|45826211	60.6603
Trachurus trachurus	gi|38603494	53.4722
Gekko gecko	gi|37538471	58.7308
Mus musculus	gi|38488898	63.2538
Crocodylus porosus	gi|81295111	56.9013
Crocodylus niloticus	gi|81295097	56.6277
Bombina bombina	gi|55583344	59.2643
Equus caballus	gi|47156680	57.9683
Ovophis okinavensis	gi|74487323	58.1747
Python regius	gi|74310572	58.0598
Acrochordus granulatus	gi|74310558	63.6808
Boa constrictor	gi|74310505	61.5096
Gallus gallus gallus	gi|71658078	53.9855
Gallus varius	gi|71657993	54.0813
Gallus sonneratii	gi|71657970	54.0375
Gallus lafayettei	gi|71657952	54.1325
Oreochromis mossambicus	gi|71657938	54.3805
